# Supplementary material for: Modified Colon Leakage Score to Predict Anastomotic Leakage in Patients Who Underwent Left-Sided Colorectal Surgery
Source: J Clin Med. 2019 Sep 12;8(9):1450. doi: 10.3390/jcm8091450 (PMC6780090; doi:10.3390/jcm8091450)
Supplement: Supplementary file 1 [file jcm-08-01450-s001.zip]

Archive with 1 entries (1 files):
- jcm-580671-SI.docx
